# Supplementary material for: Classification of LED Packages for Quality Control by Discriminant Analysis, Neural Network and Decision Tree
Source: Micromachines (Basel). 2024 Mar 28;15(4):457. doi: 10.3390/mi15040457 (PMC11051947; doi:10.3390/mi15040457)
Supplement: Supplementary file 1 [file micromachines-15-00457-s001.zip]

Archive with 1 entries (1 files):
- micromachines-2830777-supplementary.pdf
